# Supplementary material for: Long-Term Outcomes of Mediterranean-Adapted Crohn’s Disease Exclusion Diet in Mild Pediatric Crohn’s Disease: A Real-Life Study from a Referral IBD Center
Source: Nutrients. 2026 Apr 20;18(8):1290. doi: 10.3390/nu18081290 (PMC13119448; doi:10.3390/nu18081290)
Supplement: Supplementary file 1 [file nutrients-18-01290-s001.zip]

Archive with 1 entries (1 files):
- nutrients-4195683-supplementary.pdf
